# Supplementary material for: Engineering Photoluminescence of Lanthanide Doped Yttrium-MOF-76 for Volatile Organic Compound Sensing
Source: Polymers (Basel). 2025 Apr 22;17(9):1135. doi: 10.3390/polym17091135 (PMC12073188; doi:10.3390/polym17091135)
Supplement: Supplementary file 1 [file polymers-17-01135-s001.zip]

Archive with 1 entries (1 files):
- polymers-3477499-supplementary.pdf
